# Supplementary material for: Spin density wave and van Hove singularity in the kagome metal CeTi3Bi4
Source: Nat Commun. 2025 May 12;16:4384. doi: 10.1038/s41467-025-59460-4 (PMC12069633; doi:10.1038/s41467-025-59460-4)
Supplement: Supplementary file 3 — Supplementary Data 1 [file 41467_2025_59460_MOESM3_ESM.cif]

#======================================================================
# CRYSTAL DATA
#----------------------------------------------------------------------
data_VESTA_phase_1

_chemical_name_common                  'LaTi3Bi4_primitive                             '
_cell_length_a                         13.492167
_cell_length_b                         12.810742
_cell_length_c                         5.943625
_cell_angle_alpha                      83.437843
_cell_angle_beta                       70.608879
_cell_angle_gamma                      25.953272
_cell_volume                           379.506771
_space_group_name_H-M_alt              'P 1'
_space_group_IT_number                 1

loop_
_space_group_symop_operation_xyz
   'x, y, z'

loop_
   _atom_site_label
   _atom_site_occupancy
   _atom_site_fract_x
   _atom_site_fract_y
   _atom_site_fract_z
   _atom_site_adp_type
   _atom_site_U_iso_or_equiv
   _atom_site_type_symbol
   Bi1        1.0     0.525292     0.849516     0.150484    Uiso  ? Bi
   Bi2        1.0     0.849516     0.525292     0.474708    Uiso  ? Bi
   Bi3        1.0     0.150484     0.474708     0.525292    Uiso  ? Bi
   Bi4        1.0     0.474708     0.150484     0.849516    Uiso  ? Bi
   Bi5        1.0     0.066147     0.066147     0.933853    Uiso  ? Bi
   Bi6        1.0     0.933853     0.933853     0.066147    Uiso  ? Bi
   Bi7        1.0     0.331278     0.668722     0.331278    Uiso  ? Bi
   Bi8        1.0     0.668722     0.331278     0.668722    Uiso  ? Bi
   La1        1.0     0.194943     0.194943     0.805057    Uiso  ? La
   La2        1.0     0.805057     0.805057     0.194943    Uiso  ? La
   Ti1        1.0     0.594607     0.594607     0.905393    Uiso  ? Ti
   Ti2        1.0     0.905393     0.905393     0.594607    Uiso  ? Ti
   Ti3        1.0     0.405393     0.405393     0.094607    Uiso  ? Ti
   Ti4        1.0     0.094607     0.094607     0.405393    Uiso  ? Ti
   Ti5        1.0     0.592331     0.592331     0.407669    Uiso  ? Ti
   Ti6        1.0     0.407669     0.407669     0.592331    Uiso  ? Ti
